# Supplementary material for: Potential of circulating miR-29a and miR-142-5p as biomarkers for diabetic nephropathy: a cross-sectional study
Source: Front Med (Lausanne). 2026 Jun 17;13:1804671. doi: 10.3389/fmed.2026.1804671 (PMC13318585; doi:10.3389/fmed.2026.1804671)
Supplement: Supplementary Table 1 — Raw detection results of miR-29a and miR-142-5p. [file Data_Sheet_1.xlsx]

## Sheet: miR-29a
Supplementary Table 1 Raw detection results of miR-29a and miR-142-5p
Control（miR-29a）				Control（U6）					T2DM（miR-29a）				T2DM（U6）
Number	Cq1	Cq2	Cq3	Number	Cq1	Cq2	Cq3		Number	Cq1	Cq2	Cq3	Number	Cq1	Cq2	Cq3
1	25.4012	25.4195	24.8186	1	25.6994	25.2111	25.5894		1	23.9094	24.1603	23.89	1	25.0866	25.0528	25.8206
2	24.0871	24.0139	23.511	2	25.2539	25.4191	25.737		2	25.0626	24.71	24.6002	2	25.9743	26.1936	26.012
3	25.1917	25.5629	25.041	3	25.8815	25.8821	25.0664		3	23.9566	23.896	23.9446	3	25.1309	25.3566	25.5925
4	25.4563	25.4307	24.6986	4	25.7929	25.2579	25.5692		4	24.0489	24.21	24.7584	4	25.9511	25.7015	26.0174
5	26.2822	26.147	25.7517	5	25.8208	26.1197	25.8794		5	24.706	25.1908	24.8609	5	26.0091	25.8947	25.2262
6	25.3281	25.3095	24.6494	6	25.1323	25.2414	25.2863		6	25.7448	25.3215	25.7231	6	26.4578	26.1013	26.0708
7	26.4792	26.2581	26.2806	7	26.2806	25.9511	26.5183		7	24.3821	24.1982	24.0622	7	25.7327	25.7393	25.8379
8	24.7407	24.9577	25.1295	8	25.3371	25.0957	25.4972		8	24.3209	24.1232	23.6676	8	25.2959	24.7922	25.0019
9	24.4956	24.4083	24.7463	9	25.5895	25.4564	25.124		9	25.4737	25.0697	25.16	9	25.7154	25.7223	26.5623
10	26.4141	26.2243	26.4681	10	26.3078	26.3377	25.6545		10	24.8114	24.7375	24.0831	10	25.7023	26.0601	26.0877
11	26.3122	26.0785	25.9071	11	25.9541	26.2407	25.8352		11	23.8166	24.1054	23.9557	11	25.4678	25.5366	25.8257
12	24.5206	24.8356	24.5464	12	25.0105	24.9588	25.6007		12	24.2111	24.0961	23.6001	12	25.3494	25.3714	25.8392
13	24.3015	24.6902	24.3171	13	25.3993	25.2578	25.1228		13	24.9236	24.5082	24.4946	13	25.8391	25.9857	25.7252
14	26.1002	26.0876	25.7196	14	25.7554	25.8861	26.1786		14	25.1442	25.1929	24.9357	14	26.1272	26.3242	26.3886
15	24.9851	25.1919	25.4558	15	24.9056	25.2906	24.8337		15	24.1798	24.2002	24.3154	15	26.2455	25.9248	26.4597
16	24.593	24.8553	24.6938	16	25.4432	25.5829	25.2039		16	23.232	23.7493	23.5755	16	24.8902	25.0358	25.194
17	25.9316	26.0228	25.6088	17	25.6806	25.2004	25.379		17	24.6218	24.4823	24.3229	17	25.7211	25.7993	25.2197
18	24.8982	25.0495	25.5778	18	25.875	25.6192	26.1459		18	24.0829	24.4301	24.2324	18	25.6345	26.0044	26.0311
19	25.7286	26.1775	25.8167	19	25.611	25.8483	25.6107		19	24.0693	23.5877	23.9259	19	25.3958	25.6611	25.5331
20	25.8305	25.847	25.0161	20	25.8279	25.5416	25.2805		20	23.2989	23.6931	23.7575	20	25.0615	24.8031	25.1354
21	24.8563	25.0093	24.3993	21	25.141	24.804	25.1449		21	24.3008	24.445	24.4227	21	25.4909	25.5941	26.1349
22	25.0797	24.8895	25.4248	22	25.4902	25.6497	25.1501		22	23.7842	23.9038	24.1593	22	25.6002	25.7663	25.1335
23	25.9069	25.8511	25.5474	23	25.4758	25.5561	25.1982		23	25.2321	24.9454	25.2603	23	26.0379	26.5284	26.1236
24	25.7759	25.9878	26.1132	24	26.1351	26.3385	25.7364		24	24.6244	24.4438	24.9913	24	25.9696	25.7175	25.5629
25	26.012	26.1727	26.4629	25	26.3162	26.3969	26.577		25	25.1523	25.4153	25.6591	25	26.5121	26.3733	26.1646
26	24.8449	25.128	24.6622	26	24.9805	25.204	25.0555		26	24.9529	25.2996	24.9018	26	25.7172	25.9036	26.3792
27	26.0525	26.041	26.1237	27	25.9304	25.9827	26.5969		27	23.2369	23.7289	23.3705	27	25.2141	25.0052	24.9007
28	25.7945	25.7167	25.9978	28	25.3505	25.711	25.5885		28	24.6017	24.4489	25.1339	28	25.3066	25.4301	26.0633
29	24.8918	25.1698	25.3874	29	25.4321	25.1861	25.7618		29	24.8331	24.643	24.2741	29	25.7913	25.8838	25.2449
30	25.1214	24.824	25.0755	30	25.1128	25.4044	25.2928		30	24.919	25.1243	25.1485	30	26.3153	26.0757	25.669
31	26.0323	26.0163	25.8183	31	25.764	25.9169	26.2291		31	25.078	25.0359	25.5824	31	26.2264	26.1632	26.9304
32	24.6528	24.4484	25.0351	32	25.7504	26.1277	25.8819		32	24.3553	24.378	24.1943	32	25.0993	24.9537	25.247
33	24.4162	24.5099	23.9628	33	25.1773	24.8427	25.01		33	24.9035	25.0339	24.9918	33	25.6859	25.7704	26.2738
34	25.7405	26.2631	26.0176	34	25.5049	25.8691	25.5161		34	25.015	25.2936	24.9613	34	26.153	26.1838	25.9332
35	25.7684	25.2583	25.4253	35	26.1475	26.0779	26.3146		35	25.1864	24.896	25.2909	35	26.1748	25.8447	25.8005
36	26.3572	26.1521	26.481	36	26.2393	25.7986	25.9322		36	24.8817	24.3985	24.7961	36	25.828	26.1195	25.7524
37	25.4746	25.3249	24.8758	37	25.8045	26.1658	25.8197		37	24.4585	24.6272	25.0863	37	25.6771	25.6295	25.6434
38	24.746	24.6872	23.9435	38	25.3319	25.4704	25.3977		38	24.9894	25.0094	25.4439	38	25.9099	25.8469	26.0332
39	25.4877	25.4129	25.2863	39	25.4581	25.3202	25.4517		39	24.8299	24.6577	24.8755	39	25.5142	25.6385	25.1072
40	24.5163	24.4349	24.2517	40	25.5675	25.8795	25.323		40	24.6836	24.8053	24.0865	40	25.4591	25.2801	24.9508
41	26.2314	26.5252	26.0358	41	25.706	26.0156	25.5884		41	25.4451	25.4509	25.2393	41	26.2807	25.9845	25.7948
42	25.646	25.3726	25.8835	42	26.5088	26.3792	26.102		42	24.5004	24.6289	24.4252	42	25.4565	25.2659	25.4475
43	25.8018	25.9896	25.3607	43	25.5483	25.4955	26.2363		43	25.6216	25.06	25.3351	43	26.3493	26.3054	26.1853
44	26.5203	26.5326	25.7524	44	25.9548	25.8801	25.8952		44	24.4185	24.5593	24.3206	44	25.5282	25.1596	25.6322
45	25.4999	25.9986	25.6148	45	25.6693	25.6912	25.1995		45	24.1671	24.1501	23.5798	45	24.8514	24.9164	25.4422
46	26.0266	25.9518	25.8683	46	25.6708	26.0541	25.945		46	23.4994	23.9871	23.8211	46	25.193	25.5378	25.0792
47	25.5244	25.9508	25.9668	47	25.8631	25.7399	25.6169		47	26.1734	25.6701	26.0653	47	25.793	26.208	26.119
48	25.8212	25.7229	25.218	48	25.8552	25.7951	25.2397		48	25.5904	25.5897	25.1817	48	26.293	26.6783	26.2587
49	24.4954	24.2939	24.3071	49	26.0542	25.7516	26.0742		49	25.4038	25.551	25.4037	49	26.7329	26.1814	26.4657
50	26.0886	26.1	26.2716	50	26.0994	25.9932	26.5374		50	25.7525	25.5133	25.1769	50	26.2851	26.5474	26.0075
51	25.1392	25.2351	24.4741	51	25.0904	25.3073	25.6523		51	25.5235	25.2726	25.3047	51	26.2447	26.0739	26.4914
52	25.8359	25.8402	26.5217	52	26.1149	25.8984	26.4367		52	23.7715	23.9165	23.8892	52	25.0687	25.4319	24.9194
53	25.8078	25.8867	25.2238	53	25.6285	25.785	25.9565		53	24.863	24.4017	24.7008	53	25.9008	25.7084	26.3908
54	26.4994	26.4512	25.7466	54	26.0685	26.4336	26.4879		54	23.3219	23.608	23.3383	54	24.7963	24.6702	24.0336
55	24.3542	24.3579	23.7012	55	24.8004	24.7689	24.1107		55	24.2676	23.8633	24.0612	55	25.7514	25.6031	25.0555
56	24.2868	24.4971	24.3655	56	24.4845	24.9212	24.6043		56	23.8629	23.9209	23.2852	56	24.8955	25.0462	24.7883
57	25.6069	25.1715	25.3559	57	25.4504	25.7241	25.9255		57	24.2253	24.2836	25.06	57	25.495	25.6249	25.9202
58	25.7531	25.7409	26.0353	58	26.3939	25.864	26.1321		58	24.5833	25.1338	24.8273	58	25.3834	25.9005	25.7561
59	23.1703	23.4774	23.5244	59	24.8048	25.0298	25.1353		59	24.0492	24.3129	24.5708	59	25.3229	25.6356	25.5415
60	25.7533	25.9287	25.6735	60	26.0858	26.2532	26.0509		60	23.6695	23.5697	24.1913	60	25.2832	25.6129	25.7538
61	24.4426	24.4058	24.0071	61	24.817	24.7071	24.3659		61	25.3973	24.9827	25.3175	61	26.0742	26.4915	26.5444
62	25.2292	24.8022	24.9095	62	24.7451	25.1249	24.7101		62	23.7858	23.4341	23.3767	62	25.3757	25.104	25.6003
63	24.8534	24.8458	24.5378	63	25.0249	24.7589	24.8262		63	24.2966	23.9826	23.7943	63	26.1393	26.094	25.7967
64	26.6372	26.1993	26.3613	64	26.0226	26.3026	26.6048		64	24.6543	24.7341	25.2951	64	25.8253	26.0254	25.7893
65	25.8044	25.5116	25.7319	65	26.1218	25.8409	26.1873		65	23.8809	23.9859	23.9787	65	25.0353	24.9531	24.9216
66	25.8144	25.6797	25.156	66	26.5855	26.6216	25.9629		66	24.5025	24.4198	24.7653	66	25.9207	25.4491	25.7302
67	25.6011	25.3325	25.5329	67	25.4324	25.3612	24.8663		67	24.3476	24.369	25.2045	67	25.7574	25.5285	25.7841
68	25.1075	25.6763	25.414	68	25.2916	25.0889	25.5496		68	23.1497	23.1411	23.6078	68	24.4859	24.8672	24.5969
69	24.1284	24.1244	24.5997	69	24.6081	24.8871	25.0248		69	23.6684	24.1976	23.8653	69	26.3152	26.3513	26.2335
70	25.7216	25.7782	25.4689	70	26.2946	26.3697	26.7758		70	24.5887	24.7704	25.1312	70	26.4309	26.1224	26.3468
71	25.6286	25.6497	26.4491	71	25.7531	25.5865	26.3004		71	25.2864	25.2776	25.0631	71	26.5578	26.5024	25.9598
72	25.6562	25.3069	25.3597	72	25.1645	25.3011	25.2544		72	25.237	24.9729	25.5165	72	26.4868	26.3976	26.4656
73	24.9689	25.2322	24.9309	73	25.8723	26.0096	25.3381		73	23.6414	23.9597	24.2191	73	25.7959	25.762	25.2421
74	26.1429	25.9041	26.3562	74	25.6385	25.4244	26.0372		74	23.5659	24.049	23.7147	74	25.1017	24.7136	24.7047
75	24.5902	24.9323	24.4429	75	25.2671	25.0775	25.7353		75	22.9618	23.1618	22.5466	75	24.3583	24.7838	24.5079
76	25.3638	25.367	24.5019	76	25.12	24.9756	24.4844		76	24.5173	24.4574	25.0032	76	26.0068	26.3856	26.2676
77	25.3937	25.2054	24.9243	77	25.078	24.9499	25.4521		77	24.5399	24.8325	24.4699	77	25.9134	26.0077	26.4389
78	25.18	24.7299	24.7451	78	25.4002	24.9189	25.1609		78	25.0189	25.4588	25.2171	78	26.0309	26.2119	26.2071
79	25.2988	25.0462	25.6791	79	25.5622	25.73	25.6277		79	25.2353	25.307	24.8052	79	26.1367	26.2198	26.6335
80	25.6821	25.6579	26.3554	80	25.3415	25.2558	26.0227		80	24.1443	23.8374	23.5861	80	24.9866	25.2834	24.73
81	25.5415	25.6381	25.7073	81	25.9533	25.6999	25.5668		81	24.4402	24.2963	24.1084	81	25.0894	25.4422	25.0684
82	24.7386	24.3834	24.6356	82	24.7351	24.6085	25.0564		82	24.6855	24.5569	25.048	82	26.0614	25.8825	26.0261
83	24.614	24.3646	24.1265	83	24.4533	24.4751	24.7816		83	23.2284	23.0553	23.3141	83	24.6711	24.5588	25.0501
84	25.8014	25.2883	25.4175	84	25.3979	25.6441	25.7581		84	22.9445	23.051	22.332	84	24.5298	24.3314	24.6988
85	25.0249	25.1638	24.9502	85	24.7483	24.5983	24.9334		85	25.4591	25.8658	25.8884	85	26.2714	26.3201	25.8885
86	25.7417	25.6722	26.4651	86	26.5075	26.3143	25.9882		86	23.0917	22.8534	23.2842	86	24.6684	24.7867	24.7949
87	24.6166	24.7365	25.2478	87	25.2982	25.2852	24.8066		87	24.6395	24.6689	24.8042	87	26.1389	26.256	26.3851
88	26.1658	26.373	26.108	88	26.5067	26.1345	26.0488		88	23.92	23.7381	24.3211	88	25.5326	25.5528	25.8047
89	23.7023	23.4756	23.7485	89	24.9262	24.8371	24.7867		89	23.7368	23.6022	24.0104	89	24.9243	25.4771	25.1986
90	23.7319	24.053	23.664	90	24.2426	24.3559	24.9914		90	24.8832	25.0192	24.7429	90	26.3426	26.5121	26.6453
91	25.1048	25.2829	25.5935	91	24.8004	24.8666	25.183		91	25.0907	25.1793	25.1572	91	26.2078	26.4151	26.097
92	24.0829	24.1204	23.6287	92	24.4163	24.4319	25.0718		92	23.3929	22.8579	23.1087	92	24.6165	24.6561	24.8274
93	26.2994	26.7529	26.4178	93	25.9255	25.8568	26.6677		93	24.824	24.7032	24.303	93	26.4826	26.0143	26.3131
94	24.4619	24.3572	24.0062	94	25.2171	24.8168	24.9061		94	24.4298	24.3904	23.799	94	25.3754	25.5846	25.99
95	24.1031	24.2511	24.7825	95	25.32	25.4773	25.1627		95	23.5576	23.4391	24.0325	95	25.8549	25.7849	25.4002
96	24.8416	25.1704	25.3649	96	25.0054	25.0975	25.3171		96	24.5001	24.7531	24.9487	96	25.8611	26.0238	26.5352
97	24.4259	23.9056	24.2113	97	25.5314	25.5317	25.0469		97	23.4086	23.9745	23.6547	97	25.2943	25.3152	25.1105
98	26.6142	26.7327	26.2254	98	26.2702	26.2452	25.5746		98	23.3859	23.0623	22.8344	98	24.9324	24.9785	24.9991
99	25.5374	26.0067	25.6279	99	26.5768	26.2914	26.3919		99	24.673	24.7011	24.0054	99	26.1987	26.3241	25.5972
100	24.9329	24.6145	24.7547	100	24.9819	25.0361	24.412		100	23.711	23.565	23.9361	100	25.4824	26.0617	25.7958
101	25.0707	24.9403	24.6243	101	24.7027	24.7113	24.146		101	23.2265	23.5491	23.7733	101	25.4776	25.4724	24.74
102	26.2648	26.1601	25.9784	102	26.2218	26.2137	25.4145		102	23.7244	23.6551	24.1797	102	25.3953	25.7695	25.3051
103	24.5963	24.5876	24.7328	103	24.7901	24.3386	24.6112		103	24.1196	24.0039	24.5938	103	25.342	25.0963	25.6717
104	26.4626	26.3948	26.0247	104	26.4782	26.1881	25.9938		104	25.0722	24.9309	24.38	104	26.5186	26.249	26.3124
105	25.9265	25.3779	25.7276	105	25.5144	25.8732	25.7724		105	22.1804	22.3488	22.209	105	24.2812	24.6283	24.6805
106	23.154	22.9647	22.6876	106	24.5256	24.6423	24.4221		106	22.773	22.97	22.5677	106	24.6565	24.3027	24.6607
107	25.6874	25.4264	25.2164	107	25.4097	25.5395	25.5508		107	23.8069	23.366	23.604	107	25.4597	25.9716	25.6986
108	25.8147	25.447	25.3867	108	26.2285	25.7268	25.8948		108	23.2005	23.0928	23.229	108	24.5763	24.978	24.4857
109	26.0156	26.3417	25.8105	109	25.9711	25.9644	26.4846		109	23.5371	23.3229	23.1439	109	24.8231	24.4504	24.3165
110	24.4143	24.3858	24.9681	110	24.6215	24.7904	24.8081		110	25.4455	25.3382	24.6953	110	26.6472	26.4458	26.0471
111	25.1049	25.0522	24.37	111	24.6785	24.9944	25.1471		111	23.8391	24.2956	24.1037	111	25.5213	25.3003	25.6184
112	25.8842	25.9623	25.5769	112	26.1479	26.048	26.494		112	23.2204	23.284	23.262	112	24.6074	24.8906	25.052
113	24.8403	24.7902	24.7489	113	25.3188	24.9169	25.0043		113	23.4831	23.1285	23.3339	113	25.9521	25.821	25.2068
114	24.3422	24.0106	24.4215	114	24.8048	24.6959	24.2394		114	23.3581	23.2469	23.3749	114	26.0847	25.9479	25.6075
115	26.027	25.7709	26.0015	115	26.4261	25.9487	26.2853		115	24.7716	25.0487	24.7268	115	26.2464	25.837	26.2167
116	24.1499	23.7767	24.1354	116	25.5058	25.4977	25.8565		116	23.9543	24.4076	24.1734	116	26.1624	25.6427	25.8049
117	25.805	25.9926	25.7079	117	26.0636	26.3044	26.172		117	23.2356	23.5134	23.4995	117	25.5519	25.2444	25.6737
118	24.9492	25.0509	25.4954	118	25.7625	25.3676	25.3999		118	23.8019	23.8238	23.2312	118	25.4534	25.992	25.7446
119	25.0536	24.9938	24.6535	119	24.5775	24.9005	24.862		119	22.6619	22.4875	22.8015	119	24.5453	24.2798	24.765
120	24.9267	25.2532	24.9871	120	25.208	25.3188	25.0132		120	23.4963	23.5063	23.479	120	25.7501	26.0751	25.7248
121	25.8577	25.7884	26.3817	121	25.8205	25.6226	26.3169		121	24.4314	24.8534	24.8086	121	24.8737	25.0651	25.4213
122	25.5699	25.2624	25.3455	122	25.6525	25.9926	25.6349		122	22.862	22.8845	23.7112	122	25.3859	25.346	24.9881
123	24.5115	24.2871	24.5816	123	25.2884	25.2799	25.3318		123	24.3673	24.0681	24.3172	123	26.239	26.2708	26.2102
124	25.7815	25.6034	26.0715	124	25.7813	25.3674	25.5013		124	23.6207	23.3228	23.1072	124	25.0475	25.5588	25.3238
125	25.5	25.1253	25.3925	125	24.9921	25.2801	25.4778		125	24.3612	24.7075	24.6386	125	26.2686	26.1164	25.975
126	24.4705	24.371	24.491	126	24.8555	24.915	25.2295		126	24.092	23.9886	24.7548	126	26.0889	25.9898	25.6813
127	23.5162	23.9011	23.7314	127	24.2462	24.579	24.7948		127	22.7854	22.7365	23.2735	127	24.9766	24.6104	25.143
128	24.8643	25.007	24.9161	128	25.1562	25.1854	24.3584		128	23.5637	23.6215	24.0916	128	25.5062	25.306	25.0578
129	26.5299	26.5515	26.3014	129	26.1435	26.516	26.1205		129	22.7824	22.2906	22.5624	129	24.9972	24.6269	24.7459
130	25.1841	24.8932	24.7847	130	25.8949	25.7258	25.3293		130	24.6191	24.3615	24.3874	130	26.3762	26.1512	26.1626
131	25.8875	26.215	25.7308	131	25.2954	25.2249	26.0096		131	23.3573	23.5657	23.0947	131	25.0897	24.9826	25.6777
132	25.2016	24.7142	24.9496	132	25.4936	25.4402	26.0463		132	22.8691	22.6304	23.1706	132	25.0325	24.6437	24.5739
133	25.8442	25.9991	25.9695	133	25.6899	25.6737	25.7965		133	23.0517	22.9123	22.578	133	24.7359	24.774	25.1601
134	25.1751	24.9902	24.9681	134	24.9949	24.8307	25.2643		134	24.4155	24.125	24.701	134	26.2755	26.5546	26.55
135	26.2112	26.2983	25.9855	135	26.2265	26.4405	26.6531		135	23.8805	23.5263	23.5348	135	24.8174	24.9812	25.0214
136	24.7049	24.8203	25.0589	136	25.3561	25.2304	24.8934		136	24.3821	24.8748	24.7085	136	26.1341	26.1998	26.7462
137	25.6575	25.5522	25.2256	137	25.2347	25.2659	24.8594		137	23.059	23.0757	23.2747	137	24.5384	24.7907	25.1009
138	25.5448	25.6437	25.9684	138	26.083	25.9888	25.4181		138	22.9722	22.9804	23.5992	138	24.5354	24.9965	24.5981
139	24.2458	24.3797	24.7422	139	24.859	24.8904	24.2606		139	24.8798	25.0491	25.2026	139	26.2042	26.3601	26.6358
140	26.1474	26.1142	25.6434	140	26.2188	26.306	25.9852		140	24.6781	24.9271	24.7917	140	26.4335	26.181	26.4055
141	24.7566	24.1987	24.4919	141	24.6039	24.5333	24.6028		141	24.2832	23.9286	24.3436	141	26.0078	26.0141	26.3682
142	25.5787	25.3117	25.3285	142	25.3938	25.1814	24.7848		142	23.2254	23.1277	22.519	142	24.8472	24.9441	25.2087
143	25.7582	25.7222	26.2185	143	25.9746	26.4647	26.1906		143	23.0994	23.2729	23.3986	143	25.7008	25.7917	25.0674
144	25.8793	25.853	26.2886	144	26.1651	26.4252	26.2197		144	24.6856	24.473	24.5482	144	26.0508	26.121	26.1282
145	24.8764	25.1967	24.8838	145	25.08	25.1299	24.7901		145	23.6948	23.9924	23.674	145	25.2216	25.072	25.1863
146	23.8058	24.0258	23.6647	146	25.1813	24.8246	25.1142		146	24.8177	24.7	24.5746	146	26.4561	26.0822	26.6017
147	23.8414	23.9187	23.8389	147	24.7165	24.7167	24.3069		147	24.0725	23.9489	23.3345	147	24.9915	24.9885	25.77
148	26.8762	26.5328	26.7122	148	26.6128	26.186	26.1911		148	24.138	23.7392	23.7521	148	25.5141	25.8478	26.0681
149	24.8056	25.281	24.9254	149	25.9967	25.567	25.5363		149	23.784	23.3951	23.8125	149	25.9981	26.1587	25.9032
150	25.2964	25.6633	25.4805	150	24.8733	24.8997	25.647		150	24.1659	24.1085	24.1239	150	26.0561	26.0695	26.9244
151	24.0481	24.3579	24.2694	151	24.8423	24.7955	25.1522		151	23.0257	22.9751	23.6712	151	24.8575	24.96	25.4225
152	25.0371	25.1559	25.0137	152	25.7225	26.306	26.0015		152	22.5558	22.4418	22.7436	152	24.9717	24.6103	24.848
153	25.8772	26.154	25.9258	153	26.1981	26.0249	25.777		153	23.285	22.7594	22.9899	153	25.7468	25.5461	25.3272
154	23.7902	23.6692	23.3135	154	24.7651	24.8789	24.696		154	24.5427	24.1211	24.4533	154	26.6351	26.646	26.2189
155	25.8406	25.5487	25.813	155	25.3229	25.1619	25.2352		155	23.8725	23.6909	23.4048	155	25.5631	25.6579	25.3389
156	25.011	25.2637	25.0073	156	25.7367	25.7575	25.8758		156	23.5279	23.8651	23.9777	156	25.6803	25.5124	26.0573
157	26.1372	26.0319	26.453	157	26.5135	26.4745	25.7621		157	22.4432	22.42	22.638	157	24.314	24.559	24.777
158	26.1943	26.0287	26.4324	158	25.9034	25.7886	25.888		158	23.3713	23.4328	23.9253	158	26.0227	25.8996	26.6477
159	25.9821	26.0501	26.2811	159	25.9765	25.938	25.8454		159	23.2081	23.4841	23.1296	159	25.1456	25.3854	25.1591
160	25.7288	25.6449	26.413	160	25.652	26.0215	25.9366		160	22.334	22.2574	21.653	160	24.5557	24.5644	24.6799
161	25.3574	25.242	25.2526	161	25.2335	25.4158	24.9807		161	23.8162	23.8165	23.4684	161	25.8496	26.0306	25.3698
162	25.2081	25.1471	24.9369	162	25.0065	25.2425	25.171		162	23.5145	23.0971	23.4855	162	25.6184	25.2451	25.6065
163	23.7872	23.9216	23.9476	163	25.3356	25.493	25.6114		163	23.9039	23.6026	23.882	163	26.1363	26.1512	25.3225
164	24.8507	24.7167	24.3628	164	24.6906	24.8131	24.5963		164	23.0174	23.1307	22.9237	164	24.7656	25.184	24.9904

## Sheet: miR-142-5p
Supplementary Table 1 Raw detection results of miR-29a and miR-142-5p
Control（miR-142-5p）				Control（U6）					T2DM（miR-142-5p）				T2DM（U6）
Number	Cq1	Cq2	Cq3	Number	Cq1	Cq2	Cq3		Number	Cq1	Cq2	Cq3	Number	Cq1	Cq2	Cq3
1	25.8632	26.1072	26.1837	1	26.494	26.4538	26.1022		1	26.4454	25.8801	26.2037	1	25.3876	25.3647	26.1078
2	25.9169	25.8046	25.8576	2	25.9012	26.0835	26.5253		2	24.965	24.9168	25.5426	2	25.2953	25.3689	25.8959
3	26.2475	26.2241	25.3768	3	25.2435	25.3153	25.4912		3	24.7731	24.4521	24.6325	3	25.6208	25.6731	24.936
4	26.0758	26.4154	26.2708	4	26.1079	25.8966	26.5355		4	25.6328	25.3472	25.1532	4	25.641	25.5446	26.2144
5	25.7938	25.6125	25.1225	5	25.3789	25.4928	25.8683		5	24.8885	24.9686	25.4508	5	25.243	25.5253	25.6417
6	25.4366	25.6362	26.1292	6	26.3942	26.2606	26.6352		6	26.4479	26.1801	25.9353	6	25.6916	25.7081	25.4303
7	28.4339	28.8339	28.7541	7	25.9569	26.2928	26.3503		7	25.6426	25.6686	26.1997	7	26.1079	25.8305	26.3617
8	26.2862	25.8807	26.3115	8	25.4892	25.4833	25.7075		8	24.5691	25.1508	24.8477	8	25.24	24.9922	24.9778
9	24.0617	24.2437	23.5554	9	25.9809	25.9945	25.8746		9	26.3475	25.9991	25.8504	9	26.0996	26.1946	26.2758
10	25.495	25.4864	26.1307	10	26.4242	25.9986	26.3272		10	24.8701	25.2866	25.1015	10	25.8239	26.0629	25.9632
11	26.6554	26.8957	26.405	11	25.2532	25.2624	25.9845		11	23.9119	24.0191	24.1674	11	24.8686	24.8783	25.3731
12	25.9481	25.6301	25.905	12	25.1389	25.4904	25.1207		12	25.1274	25.5202	25.4856	12	25.5835	25.9717	25.8448
13	27.2158	26.9665	27.4953	13	25.5175	25.664	25.1385		13	25.6979	25.6382	25.1948	13	26.4524	26.6773	26.0403
14	27.2027	27.1293	26.8958	14	26.2744	26.2795	25.9261		14	24.8077	24.597	24.5548	14	26.3351	26.1209	25.7539
15	23.9634	24.4244	23.9941	15	25.38	25.2491	25.3009		15	24.6669	24.6015	24.0006	15	25.2258	25.4277	24.8866
16	26.0121	26.3596	26.5643	16	25.9813	26.3605	26.1382		16	24.7405	24.4243	24.2003	16	25.2968	25.0249	24.7983
17	24.2188	24.1167	24.3305	17	24.8393	25.2878	25.0829		17	24.6839	25.0184	24.9948	17	24.9051	24.8543	25.6905
18	24.9108	24.7654	25.1616	18	25.3723	25.6315	25.6462		18	25.2531	25.3086	25.3502	18	26.0044	26.0068	25.5088
19	26.8091	26.4892	26.2433	19	26.1016	25.9125	25.5959		19	22.5895	22.7299	22.9114	19	25.6182	25.9917	25.6101
20	25.6806	25.2898	25.729	20	26.2758	26.3614	25.9029		20	24.6884	24.4348	24.188	20	26.2271	26.2813	25.6716
21	25.3427	25.224	25.981	21	25.36	25.0349	24.9651		21	25.2581	24.8488	24.8852	21	25.189	24.8277	25.1033
22	26.1784	26.153	25.5129	22	25.5671	25.6465	26.1264		22	24.8904	25.2169	25.4317	22	25.3697	25.7182	25.3821
23	25.4839	25.7357	25.6088	23	25.6094	25.6218	26.0488		23	26.3105	26.2038	25.7258	23	26.2452	26.1766	25.8182
24	25.8735	25.7431	26.3344	24	26.1476	26.086	26.2463		24	25.189	25.246	25.9977	24	26.4839	26.3391	25.957
25	26.4222	26.0581	25.8988	25	25.4423	25.557	25.7107		25	25.7803	25.9945	26.2236	25	26.4822	26.6842	26.0336
26	25.2645	25.1245	25.1184	26	25.2784	25.26	24.8816		26	25.5811	25.738	25.6553	26	25.4995	25.4064	25.5641
27	25.7989	25.7768	25.0322	27	25.6061	25.364	25.8899		27	25.3577	24.9295	25.2588	27	26.2279	25.8283	26.0338
28	26.1228	26.0721	25.8339	28	25.8643	25.8047	26.571		28	24.6419	24.8271	24.6355	28	24.8274	25.2136	25.199
29	25.4691	25.9575	25.5952	29	25.5588	25.6015	25.7297		29	26.7847	26.7315	26.0898	29	26.2251	26.0189	25.7559
30	26.7479	26.6598	27.1241	30	26.1012	26.2895	26.7193		30	26.1159	25.9481	25.651	30	25.9087	26.4575	26.1738
31	26.309	26.0697	26.1042	31	26.3436	26.4592	26.2472		31	24.6358	24.624	25.4507	31	25.28	25.1899	24.9201
32	25.9749	25.7118	25.5707	32	25.9232	25.9074	25.8394		32	24.8672	24.6323	25.28	32	24.8165	25.1664	25.2871
33	25.9115	25.9601	25.8166	33	25.6885	25.8763	25.7152		33	24.33	23.9308	24.3347	33	25.1708	25.226	25.2632
34	26.8126	26.9059	26.3727	34	26.3706	26.183	26.4064		34	24.6648	24.9253	24.2886	34	26.3113	26.686	26.3527
35	25.4757	25.1647	25.7008	35	25.976	26.0172	26.2168		35	25.433	25.2485	25.6533	35	26.0184	25.9084	25.8332
36	26.7172	27.061	26.7352	36	26.1669	26.539	26.0741		36	24.8874	24.4996	24.9448	36	25.6841	25.9605	25.6655
37	25.7273	25.4469	25.7635	37	26.0725	26.0782	26.5992		37	24.0237	24.2648	23.7372	37	25.6712	25.7107	24.8781
38	27.0189	27.2718	26.7553	38	26.5385	26.7049	26.1966		38	25.0381	24.588	24.9119	38	25.6554	25.4285	25.776
39	25.0289	24.7395	24.501	39	25.1531	25.2496	25.7073		39	24.6978	25.067	25.1064	39	25.8702	25.5644	25.3054
40	24.1687	24.2923	24.7872	40	25.001	25.4754	25.3636		40	25.9399	26.0918	25.4623	40	26.1205	26.289	25.9805
41	25.5506	25.5031	25.9745	41	25.283	25.7317	25.6054		41	24.7034	24.5685	24.6944	41	25.3846	25.2794	25.0859
42	25.0639	24.7322	24.8309	42	26.0504	25.9188	26.0307		42	25.1676	24.8109	24.9944	42	24.9482	25.4056	25.1862
43	27.1597	27.0335	26.5761	43	26.0749	26.3259	26.2292		43	23.6832	23.9188	23.9	43	25.1814	25.282	25.5866
44	25.9671	26.3494	26.132	44	25.4454	25.6199	25.5847		44	25.6764	25.6872	25.7788	44	26.3831	26.2953	25.9816
45	24.9105	25.0292	25.5898	45	25.2672	25.6076	25.1452		45	25.5982	25.5164	25.5038	45	25.9294	25.8519	26.0387
46	25.6113	25.7231	25.0977	46	25.8011	25.5909	25.1681		46	26.0716	26.0941	25.9113	46	26.275	25.8971	26.2779
47	26.5389	26.3446	26.5832	47	26.715	26.6379	25.937		47	24.2778	24.2174	24.0752	47	25.6782	25.5038	25.7979
48	26.0282	26.0071	26.5974	48	25.8083	25.7295	26.4922		48	24.5781	24.4236	24.8194	48	24.9545	25.28	24.8855
49	26.3164	26.3744	27.0476	49	26.028	25.8204	26.0916		49	25.8709	25.8873	25.5336	49	26.5518	26.542	25.7762
50	26.9215	26.6127	26.5548	50	26.677	26.4103	26.1427		50	25.2021	25.2694	25.0204	50	25.9489	25.4538	25.6373
51	25.7345	25.7531	25.1309	51	25.8101	26.0039	26.006		51	24.812	25.2464	24.9537	51	25.4993	25.8241	25.3266
52	25.9205	25.6921	25.5052	52	25.7642	26.0274	25.5783		52	24.0681	24.086	24.5161	52	25.0669	25.052	25.7211
53	24.3988	24.3682	23.9207	53	25.1301	25.1691	24.7609		53	24.5897	24.9668	24.683	53	25.6498	25.3366	25.0935
54	25.9107	25.9462	26.384	54	26.0681	26.1955	25.6165		54	25.2342	25.1445	25.2631	54	25.4649	25.7124	26.0427
55	26.3293	26.0356	26.2015	55	26.163	26.037	25.56		55	23.971	24.1901	24.3009	55	24.7811	25.081	24.6879
56	24.9861	24.8184	25.2601	56	25.0186	24.4958	24.7956		56	24.5094	24.3625	24.8822	56	24.9169	24.9889	25.5742
57	25.546	25.8105	25.3878	57	25.7787	25.4411	25.6102		57	24.9783	24.8702	25.3248	57	25.6269	25.6271	25.1861
58	24.2508	24.4382	24.245	58	24.6223	24.7975	24.4101		58	24.062	24.0029	23.7706	58	25.5446	25.2767	25.0487
59	25.7305	25.5115	25.827	59	25.7348	26.0512	26.214		59	24.3358	24.5045	23.8617	59	25.7593	25.5139	25.6468
60	25.0561	24.9247	25.5276	60	24.6171	24.3443	24.7486		60	23.4501	23.5809	23.4472	60	24.333	24.8499	24.5271
61	26.3858	25.9532	26.1231	61	26.2104	26.0799	25.9497		61	26.1231	26.1281	25.3588	61	25.977	25.5767	26.0564
62	26.366	26.2329	26.5099	62	26.3159	26.5734	26.4307		62	22.0057	22.2948	22.6074	62	24.5207	24.8387	24.6506
63	25.0897	25.0533	25.739	63	26.087	25.8924	25.9906		63	24.7944	24.322	24.558	63	25.2168	25.5975	25.3557
64	27.9975	28.383	28.2313	64	25.8961	25.8195	25.4744		64	23.539	23.6527	23.2996	64	24.8548	25.0258	25.4794
65	25.7526	25.2377	25.5081	65	25.0765	24.6412	24.9823		65	23.1672	23.5593	23.3511	65	25.1014	25.1367	24.3419
66	23.7238	23.6756	23.2014	66	25.7469	25.5079	25.3352		66	23.5163	23.5975	22.9013	66	24.7874	24.2735	24.5591
67	24.2833	23.9054	23.8534	67	24.5948	24.5861	24.4991		67	25.811	25.7833	25.0075	67	26.4177	26.212	26.8402
68	26.6527	26.2618	26.5915	68	25.3231	25.3336	25.3932		68	25.2254	25.0713	24.88	68	26.0509	25.9832	25.966
69	26.9189	26.9388	27.1655	69	26.2295	26.6635	26.3971		69	23.8059	23.6701	23.3394	69	25.1591	25.0176	25.7533
70	27.692	27.4036	27.092	70	25.628	25.8498	25.3522		70	24.5196	25.0203	24.7489	70	26.169	25.6338	25.9572
71	26.06	26.0132	26.3646	71	25.4823	25.0889	25.1189		71	22.9896	23.1127	22.5748	71	24.5715	24.2471	24.7414
72	24.521	24.2847	23.9963	72	25.7489	25.3737	25.2274		72	25.6372	25.3897	25.7563	72	25.8926	25.994	26.5934
73	26.4191	26.3927	26.5442	73	26.0516	26.163	26.6855		73	24.6595	24.6562	23.8739	73	25.8134	25.4829	25.3837
74	24.7283	24.6696	24.4681	74	25.34	25.3831	25.6869		74	23.9667	24.1466	23.975	74	25.0093	25.4393	25.0915
75	24.8367	24.9754	24.3658	75	25.5421	25.1074	25.3405		75	25.0954	25.4269	25.2754	75	26.6774	26.6491	26.1135
76	26.4719	26.8151	26.6446	76	25.8238	25.9465	26.2297		76	24.8096	24.6156	25.0918	76	25.9565	25.739	26.1545
77	23.9709	24.2673	24.1711	77	24.9297	24.9076	24.4127		77	23.6268	23.8502	23.4218	77	25.0879	24.7876	24.4945
78	25.9762	26.2084	26.3732	78	25.6474	26.0327	25.6899		78	23.1215	22.9841	23.3196	78	24.9672	24.6116	24.7012
79	24.7738	24.4517	24.7789	79	24.6498	24.3463	24.504		79	24.9152	24.7546	25.1192	79	26.2482	26.3499	25.8519
80	25.0217	24.7206	24.5361	80	24.6464	25.1833	24.9004		80	25.4147	25.1291	24.9238	80	26.6409	26.0973	26.3718
81	25.4293	25.316	24.6558	81	25.3933	25.358	25.1787		81	23.3182	23.4845	23.4899	81	24.5578	24.6693	25.0829
82	25.6335	25.7737	25.202	82	24.7089	25.1285	25.1026		82	25.0844	24.8939	24.9111	82	26.4595	26.4135	25.877
83	26.4787	26.4466	26.3321	83	26.5309	26.3117	26.3274		83	24.6172	24.2744	24.658	83	26.618	26.4116	26.4105
84	24.803	24.6619	25.1329	84	24.8596	25.1133	24.8771		84	24.7897	25.1166	24.8209	84	25.8828	25.837	26.4002
85	25.9263	25.6008	25.6317	85	25.61	25.7823	25.9777		85	24.997	25.3092	25.5016	85	26.2817	26.2978	25.9605
86	24.6523	24.6798	25.1097	86	24.8453	24.8609	24.6038		86	24.5071	24.6599	24.3124	86	25.5939	26.0286	25.7175
87	25.1111	25.3023	25.0485	87	24.6912	24.6224	24.7263		87	23.7136	23.2486	23.6131	87	24.6953	24.6236	24.9911
88	25.199	25.0202	24.9337	88	25.5283	25.3938	24.7978		88	23.614	23.7288	24.0686	88	25.2808	25.629	25.4401
89	25.0502	25.3212	24.8461	89	24.9438	25.3891	25.2971		89	24.997	24.7516	24.5396	89	25.6624	25.6525	26.2051
90	24.9947	24.8529	25.3505	90	24.6652	24.9108	25.214		90	24.3901	24.1222	23.8165	90	24.9654	25.0019	25.5727
91	26.537	26.9748	26.7894	91	26.2404	26.2535	26.6762		91	24.9847	25.018	25.7643	91	26.3474	26.3767	26.4159
92	24.1304	24.3739	24.4769	92	24.7995	25.0114	25.0392		92	23.5317	23.7411	23.7974	92	25.1303	24.6018	24.8479
93	27.2106	27.1395	26.7932	93	26.7313	26.2685	26.4102		93	23.55	23.3592	23.0244	93	24.251	24.8282	24.5708
94	24.4019	24.1484	24.5475	94	25.0424	25.0477	24.82		94	24.0387	23.9934	24.475	94	25.575	25.1835	25.5915
95	26.0663	26.4146	26.2851	95	25.8347	25.6921	25.6332		95	24.1213	23.8706	24.3497	95	25.7206	25.4551	25.2343
96	24.731	24.5121	24.1863	96	25.1549	25.2115	24.9037		96	22.9769	23.1195	22.9993	96	25.0458	25.0459	24.1583
97	24.3273	24.2383	23.9026	97	24.7445	24.758	25.5575		97	24.1155	23.6437	23.7937	97	24.9601	25.0667	25.0932
98	25.637	25.8001	25.6211	98	25.6181	25.6235	25.4084		98	24.4979	24.5442	24.5796	98	25.8882	25.8076	26.3042
99	23.8882	23.9943	23.4745	99	24.6646	24.6752	25.3902		99	24.3686	24.1342	23.805	99	25.6088	25.7249	25.0763
100	26.0094	26.2207	26.1393	100	25.6467	25.5761	25.0072		100	24.3655	24.0953	24.0425	100	24.5542	24.5831	24.6327
101	27.2992	27.036	26.6632	101	26.5617	26.2873	26.351		101	24.7844	25.2066	25.0223	101	25.4438	25.8117	25.4545
102	26.2258	26.0481	26.2256	102	26.4432	26.3538	26.193		102	24.4167	24.8947	24.8022	102	25.4324	25.7836	25.8541
103	24.2208	24.5567	24.7446	103	24.6696	24.8088	24.1716		103	23.4624	23.7401	23.8884	103	24.8878	24.6238	24.2884
104	24.8661	24.6385	24.3821	104	24.7978	24.7672	24.1449		104	24.0451	24.4616	24.3242	104	25.3355	24.9975	25.207
105	25.3588	25.2586	24.9853	105	24.8701	24.9144	25.2155		105	23.8576	23.386	23.796	105	25.1933	25.1245	25.4622
106	24.9171	25.2585	25.3928	106	24.6845	24.4722	24.6133		106	25.5622	25.408	25.0171	106	26.2529	26.5098	26.6174
107	25.4062	24.9644	25.0683	107	24.9495	24.6093	25.0212		107	23.3566	23.1912	23.7994	107	24.7916	24.8808	25.3275
108	25.0428	25.0393	25.4263	108	25.4244	25.3721	25.9135		108	25.2322	25.1735	24.6529	108	26.2684	26.197	26.6446
109	26.1917	26.0521	25.954	109	25.9443	26.215	26.2907		109	24.5197	24.7394	24.3698	109	25.6775	25.9604	25.7621
110	24.1736	24.0426	23.9915	110	24.6036	25.0674	24.909		110	23.0231	23.1843	23.0897	110	24.8087	24.4563	24.565
111	26.4956	26.2932	25.8121	111	25.8979	26.1567	26.1854		111	23.9162	24.3209	24.3692	111	25.4853	25.192	25.5528
112	25.0766	25.0024	24.4075	112	24.8486	24.5202	24.3112		112	23.9447	24.3981	24.0337	112	25.5516	25.5071	25.2313
113	24.7494	25.2583	24.9369	113	24.6107	24.5061	25.0733		113	24.3759	24.398	24.6963	113	26.3414	26.3445	25.7641
114	25.2515	25.5022	25.1806	114	25.1902	25.1005	25.7293		114	23.6037	23.8571	23.5739	114	24.8907	24.8262	25.4031
115	25.0677	24.968	25.0282	115	25.5141	25.144	25.302		115	24.0619	24.1863	23.6488	115	25.1799	24.9668	25.1234
116	24.552	24.7315	24.3955	116	25.118	24.8345	24.6575		116	22.9703	22.9227	23.7589	116	25.1709	25.1158	25.9133
117	27.0658	26.745	26.7976	117	25.9873	26.5095	26.3132		117	24.1134	24.2458	24.7735	117	25.8085	25.848	26.6435
118	26.0943	26.0378	25.6699	118	25.7437	25.8048	26.0315		118	24.3189	24.4322	24.1514	118	25.7874	25.9206	25.212
119	25.4695	25.1543	25.125	119	25.5738	25.3062	25.0801		119	25.2983	25.2483	25.0083	119	26.5035	26.4972	26.3793
120	24.5048	24.5368	25.1304	120	25.4717	25.534	25.2543		120	24.7886	24.9652	25.0938	120	26.5001	26.6244	26.2255
121	27.9407	27.6259	27.9353	121	25.5291	25.6359	24.915		121	24.6856	24.8602	25.3683	121	26.1149	26.1161	26.579
122	25.577	26.0071	25.8742	122	25.312	25.2101	25.1379		122	23.7966	24.2161	24.0757	122	25.7167	25.3915	25.1818
123	22.6764	23.0243	22.9801	123	25.0426	25.1284	24.4989		123	24.3855	24.1183	23.8378	123	25.3763	25.7032	25.3304
124	24.756	24.879	25.1971	124	25.452	25.4832	25.5348		124	23.5016	23.2161	23.0788	124	24.406	24.5073	24.7967
125	27.3945	27.3132	28.0382	125	26.1655	26.7125	26.412		125	23.2285	23.4628	22.9898	125	24.5493	24.4873	24.9434
126	25.1938	25.2972	24.9523	126	24.7748	24.5577	24.3775		126	24.8386	24.877	24.6937	126	25.8331	26.3753	26.0616
127	28.4137	28.4389	27.735	127	26.6651	26.2153	26.3496		127	23.6286	23.7312	23.9035	127	25.6517	25.6623	25.396
128	26.835	27.1309	27.052	128	26.1486	26.2782	25.8433		128	24.0884	23.7729	23.9027	128	25.1725	25.1615	25.326
129	24.9036	24.9198	24.5085	129	25.753	26.0077	26.1194		129	24.09	24.2009	23.7942	129	25.102	25.249	25.339
130	25.7765	25.9024	26.2671	130	26.0715	26.0583	25.3603		130	25.1757	25.0503	24.5582	130	26.0572	26.109	26.5838
131	24.2738	23.9813	23.8409	131	24.9592	25.0846	24.5963		131	24.2618	24.5875	24.364	131	26.4265	26.4727	25.7607
132	24.9922	25.2289	25.5467	132	26.08	25.997	25.503		132	24.9543	25.1452	25.0877	132	26.4799	26.442	26.5481
133	26.0134	26.3858	26.0024	133	25.2695	25.7104	25.4902		133	23.9109	23.7404	23.4985	133	25.948	25.9251	26.2769
134	25.5422	25.9543	25.7129	134	26.6234	26.1332	26.2934		134	24.5928	24.6627	24.9793	134	26.4375	26.0641	26.1584
135	26.931	26.8622	26.7746	135	26.2808	26.4041	26.6951		135	24.2332	23.7853	24.1587	135	25.3389	25.2711	25.4101
136	26.0155	26.0181	25.4208	136	25.6502	25.606	25.6938		136	23.2637	23.0439	23.2654	136	24.591	24.8598	25.1292
137	24.6061	24.8967	25.0755	137	24.9004	24.7279	25.4016		137	24.0213	23.9143	23.2523	137	25.1598	25.4842	25.226
138	24.5147	24.7509	25.1154	138	25.0117	24.7594	25.139		138	23.2389	23.469	23.591	138	25.2818	25.1482	25.14
139	26.4858	26.1418	26.2916	139	25.8972	25.6898	25.663		139	23.7966	24.2369	24.1659	139	25.5171	25.9356	25.7673
140	25.6121	25.3692	25.0061	140	25.2317	25.5268	25.1415		140	23.9282	24.3101	24.3322	140	26.1611	26.0514	25.5775
141	26.4179	26.2854	25.9745	141	26.5817	26.2526	26.0957		141	22.5174	22.6162	23.2268	141	24.4506	24.7366	24.5827
142	25.9237	25.6032	25.542	142	26.0194	26.0408	25.2197		142	24.5932	24.2135	24.6172	142	26.4092	26.1888	25.792
143	26.1563	25.8137	26.0118	143	25.7963	26.1255	25.9282		143	23.356	23.2577	23.6509	143	25.0017	25.4332	25.0751
144	25.304	25.1176	25.0102	144	24.812	24.9478	24.2502		144	23.1189	22.8996	23.329	144	24.7521	24.3306	24.6273
145	24.5263	24.7066	25.08	145	24.8917	25.0161	24.9722		145	22.7837	22.6923	22.7746	145	24.7858	24.6023	24.652
146	24.9186	25.1032	25.4958	146	25.2794	25.0297	25.6209		146	23.1836	23.4463	23.1848	146	24.9208	24.9643	25.1749
147	24.9329	24.4821	24.7632	147	24.5356	24.5885	24.646		147	23.9158	23.5461	23.9556	147	25.3739	25.5183	24.8878
148	24.9775	24.6867	25.117	148	24.8044	24.6904	24.1552		148	25.3031	25.4237	24.9401	148	26.1774	26.3547	26.4879
149	25.0986	25.1474	25.1952	149	26.0628	25.5389	25.7083		149	24.8662	24.7638	24.4617	149	25.6711	25.6354	25.7636
150	26.5129	26.1564	26.434	150	25.7427	25.509	26.1183		150	23.6257	24.1484	23.9244	150	25.3548	25.1173	25.2779
151	25.2627	25.173	25.0622	151	25.7896	26.022	25.4984		151	24.1597	24.2653	23.8183	151	25.7625	25.3772	25.4503
152	26.695	27.0749	27.0661	152	26.2286	26.2586	26.7428		152	24.32	24.7202	24.7961	152	26.0755	25.9504	25.4341
153	25.7773	25.652	26.1701	153	26.54	26.4003	26.4997		153	23.7872	23.9576	24.0821	153	25.2552	25.0489	25.5059
154	24.7018	24.8422	24.5442	154	25.35	25.4324	25.8976		154	24.347	24.0352	24.5207	154	25.7069	25.9169	26.2862
155	24.4599	24.5886	25.0097	155	24.3635	24.4755	24.811		155	23.5153	23.6201	22.939	155	25.3759	25.2451	25.3991
156	24.3676	24.8655	24.614	156	25.6464	25.4746	26.099		156	25.0096	25.3154	24.982	156	26.3501	26.7124	26.2275
157	25.5399	25.4296	25.3898	157	24.7036	24.6658	24.8506		157	24.2028	24.5966	24.138	157	24.9263	25.0557	25.618
158	25.5458	25.4678	25.9948	158	25.1612	24.9451	25.1037		158	23.3898	23.7153	23.5503	158	24.552	24.4468	24.5912
159	24.8155	24.7031	25.2909	159	24.8952	25.3675	25.0373		159	24.6582	24.4068	24.0976	159	25.8353	26.1869	26.3078
160	25.7243	25.8706	25.6171	160	25.7557	25.8947	25.6896		160	24.6331	24.4417	24.7446	160	26.1551	25.9432	26.5617
161	25.7765	25.2147	25.4454	161	25.1985	25.1219	25.9397		161	24.0156	24.248	24.1384	161	25.3056	25.542	25.7724
162	25.727	25.8123	25.6834	162	25.4755	25.4512	25.6933		162	23.5065	23.6953	23.6555	162	24.885	24.5016	24.8634
163	26.3816	26.6128	26.684	163	26.1155	26.2403	25.5242		163	24.6541	24.6578	24.6202	163	25.7962	26.2167	26.1371
164	25.769	25.5727	26.1672	164	25.8337	25.4126	25.4037		164	24.2506	24.2547	23.48	164	25.1109	25.0928	25.5163
